# Supplementary material for: Liquid-State Interfacial Reactions of Lead-Free Solders with FeCoNiCr and FeCoNiMn Medium-Entropy Alloys at 250 °C
Source: Materials (Basel). 2025 May 20;18(10):2379. doi: 10.3390/ma18102379 (PMC12112771; doi:10.3390/ma18102379)
Supplement: Supplementary file 1 [file materials-18-02379-s001.zip]

Archive with 1 entries (1 files):
- materials-3614471-supplementary.pdf
